# Supplementary material for: Pyrrolizidine Alkaloids—Pros and Cons for Pharmaceutical and Medical Applications
Source: Int J Mol Sci. 2023 Nov 30;24(23):16972. doi: 10.3390/ijms242316972 (PMC10706944; doi:10.3390/ijms242316972)
Supplement: Supplementary file 1 [file ijms-24-16972-s001.zip]

Archive with 1 entries (1 files):
- ijms-2721581-supplementary.pdf
